# Supplementary material for: Machine Learning Models for Predicting Bleeding Risk in Anticoagulated Patients with Atrial Fibrillation and Venous Thromboembolism: A Comparative Evidence Synthesis
Source: J Clin Med. 2026 Mar 20;15(6):2370. doi: 10.3390/jcm15062370 (PMC13027241; doi:10.3390/jcm15062370)
Supplement: Supplementary file 1 [file jcm-15-02370-s001.zip]

Archive with 4 entries (4 files):
- jcm-4167076-supplementary-File S1.pdf
- ML_Supplementary file S2.pdf
- ML_Supplementary File S4.xlsx
- Supplementary_File_S3_PROBAST_AI_Assessment .xlsx
