# Supplementary material for: Machine Learning Models for Predicting Bleeding Risk in Anticoagulated Patients with Atrial Fibrillation and Venous Thromboembolism: A Comparative Evidence Synthesis
Source: J Clin Med. 2026 Mar 20;15(6):2370. doi: 10.3390/jcm15062370 (PMC13027241; doi:10.3390/jcm15062370)
Supplement: Supplementary file 1 [file jcm-15-02370-s001.zip › ML_Supplementary File S4.xlsx]

## Sheet: Sheet 1
Supplementary File S4
Study	Title/Abstract	Introduction	Methods	Open Science	PPI	Results	Discussion	Total (%)
AF1: Watanabe 2021 [19]	1/2	3/4	10/19	0/6	0/1	3/6	3/5	0.47
AF2: Juan Lu 2024 [24]	1/2	3/4	10/19	0/6	0/1	3/6	3/5	0.47
AF3: Chaudhary 2025 [20]	2/2	3/4	16/19	2/6	0/1	4/6	5/5	0.74
AF4: Bernardini 2024 [21]	1/2	3/4	12/19	0/6	0/1	3/6	3/5	0.51
AF5: Herrin 2021 [25]	1/2	3/4	11/20	0/6	0/1	4/7	3/5	0.49
AF6: Juan 2022 [26]	1/2	3/4	10/19	0/6	0/1	3/6	3/5	0.47
AF7: Nopp 2022 [27]	1/2	3/4	10/19	0/6	0/1	3/6	3/5	0.47
VTE1: Fard 2024 [22]	1/2	3/4	12/19	0/6	0/1	3/6	3/5	0.51
VTE2: Mora 2023 [16]	1/2	3/4	10/19	0/6	0/1	3/6	3/5	0.47
VTE3: Grdinic 2023 [28]	1/2	3/4	10/19	0/6	0/1	3/6	3/5	0.47
VTE4: Fard 2024 [29]	1/2	3/4	10/19	0/6	0/1	3/6	3/5	0.47
VTE5: Martin 2024 [18]	1/2	3/4	10/19	0/6	0/1	3/6	3/5	0.47
VTE6: Martin 2025 [17]	2/2	3/4	15/18	2/6	0/1	5/8	5/5	0.73
