# Supplementary material for: Machine Learning Models for Predicting Bleeding Risk in Anticoagulated Patients with Atrial Fibrillation and Venous Thromboembolism: A Comparative Evidence Synthesis
Source: J Clin Med. 2026 Mar 20;15(6):2370. doi: 10.3390/jcm15062370 (PMC13027241; doi:10.3390/jcm15062370)
Supplement: Supplementary file 1 [file jcm-15-02370-s001.zip › Supplementary_File_S3_PROBAST_AI_Assessment .xlsx]

## Sheet: Domain Summary
Study	D1_Participants	D2_Predictors	D3_Outcome	D4_Model_Development	D5_Model_Evaluation	Overall_Risk_of_Bias	Overall_Applicability
AF1: Watanabe 2021 [19]	High	High	High	High	High	High	High
AF2: Juan Lu 2024 [24]	High	High	High	High	High	High	High
AF3: Chaudhary 2025 [20]	Low	Low	Low	Low	High	High	Low
AF4: Bernardini 2024 [21]	High	High	High	High	High	High	High
AF5: Herrin 2021 [25]	High	High	High	High	High	High	High
AF6: Juan 2022 [26]	High	High	High	High	High	High	High
AF7: Nopp 2022 [27]	High	High	High	High	High	High	High
VTE1: Fard 2024 [22]	High	High	High	High	High	High	High
VTE2: Mora 2023 [16]	High	High	High	High	High	High	High
VTE3: Grdinic 2023 [28]	High	High	High	High	High	High	High
VTE4: Fard 2024 [29]	High	High	High	High	High	High	High
VTE5: Martin 2024 [18]	Low	Low	High	Low	Low	Low	High
VTE6: Martin 2025 [17]	Low	Low	High	Low	Low	Low	High

## Sheet: Detailed Assessment
Study	D1.Q1: 1.1 Were appropriate data sources used?	D1.Q2: 1.2 Were all inclusions and exclusions appropriate?	D1.Q3: 1.3 Were participants consecutive or random?	D1.Q4: 1.4 Were only participants with outcome of interest excluded?	D1.Q5: 1.5 Were predictors measured before outcome?	D1.Q6: 1.6 Were predictors measured without knowledge of outcome?	D1.Q7: 1.7 Were appropriate statistical match methods used?	D2.Q1: 2.1 Were predictors defined and assessed consistently?	D2.Q2: 2.2 Were predictors assessed without knowledge of outcome?	D2.Q3: 2.3 Were all predictors available at prediction time?	D2.Q4: 2.4 Were predictor transformations prespecified?	D3.Q1: 3.1 Was outcome defined appropriately?	D3.Q2: 3.2 Was outcome determined without knowledge of predictors?	D3.Q3: 3.3 Was outcome assessed using reliable method?	D4.Q1: 4.1 Were all enrolled participants included?	D4.Q2: 4.2 Was missing data handled appropriately?	D4.Q3: 4.3 Was continuous data analyzed appropriately?	D4.Q4: 4.4 Was non-linearity handled appropriately?	D4.Q5: 4.5 Were complex models compared to simpler ones?	D4.Q6: 4.6 Was overfitting addressed during model selection?	D4.Q7: 4.7 Was overfitting addressed during hyperparameter tuning?	D4.Q8: 4.8 Was selection of predictors appropriate?	D4.Q9: 4.9 Were relevant model performance measures used?	D4.Q10: 4.10 Were model parameters reported?	D4.Q11: 4.11 Were model equations/codes provided?	D4.Q12: 4.12 Was model selection based on prespecified criteria?	D4.Q13: 4.13 Were predictor-outcome relationships interpreted correctly?	D4.Q14: 4.14 Was internal validation used?	D4.Q15: 4.15 Was optimism corrected after internal validation?	D4.Q16: 4.16 Was external validation conducted?	D5.Q1: 5.1 Were number of events and participants reported?	D5.Q2: 5.2 Were participant characteristics described?	D5.Q3: 5.3 Were model performance measures reported?	D5.Q4: 5.4 Was discrimination reported with precision?	D5.Q5: 5.5 Was calibration reported?	D5.Q6: 5.6 Was classification accuracy reported?	D5.Q7: 5.7 Was clinical utility reported?	D5.Q8: 5.8 Was model compared to existing models?	D5.Q9: 5.9 Were model updating/retraining assessed?	D5.Q10: 5.10 Was heterogeneity between development/validation assessed?	D5.Q11: 5.11 Were performance results interpreted correctly?	D5.Q12: 5.12 Was sample size adequate for validation?	D5.Q13: 5.13 Were missing data in validation handled appropriately?	D5.Q14: 5.14 Was validation dataset appropriate?	D5.Q15: 5.15 Was validation conducted at relevant time point?	D5.Q16: 5.16 Were validation predictors measured appropriately?	D5.Q17: 5.17 Was validation outcome determined appropriately?	D5.Q18: 5.18 Was validation without overfitting?
AF1: Watanabe 2021 [19]	Y	Y	Y	N	N	Y	Y	Y	U	Y	N	Y	N	N	Y	Y	Y	Y	Y	N	N	N	N	Y	Y	N	N	N	Y	Y	Y	Y	Y	Y	Y	Y	Y	Y	Y	Y	Y	N	N	N	N	N	N	N
AF2: Juan Lu 2024 [24]	Y	Y	Y	N	N	Y	Y	Y	U	Y	N	Y	N	N	Y	Y	Y	Y	Y	N	N	N	N	Y	Y	N	N	N	Y	Y	Y	Y	Y	Y	Y	Y	Y	Y	Y	Y	Y	N	N	N	N	N	N	N
AF3: Chaudhary 2025 [20]	Y	Y	Y	Y	Y	Y	Y	Y	Y	Y	Y	Y	Y	Y	Y	Y	Y	Y	Y	Y	Y	Y	Y	Y	Y	Y	Y	Y	Y	Y	Y	Y	Y	Y	Y	Y	Y	Y	Y	Y	Y	Y	Y	Y	N	N	N	N
AF4: Bernardini 2024 [21]	Y	Y	Y	N	N	Y	Y	Y	U	Y	N	Y	N	N	Y	Y	Y	Y	Y	Y	Y	Y	Y	Y	Y	Y	N	N	Y	Y	Y	Y	Y	Y	Y	Y	Y	Y	Y	Y	Y	N	N	N	N	N	N	N
AF5: Herrin 2021 [25]	Y	Y	Y	N	N	Y	Y	Y	U	Y	N	Y	N	N	Y	Y	Y	Y	Y	N	N	N	N	Y	Y	N	N	N	Y	Y	Y	Y	Y	Y	Y	Y	Y	Y	Y	Y	Y	N	N	N	N	N	N	N
AF6: Juan 2022 [26]	Y	Y	Y	N	N	Y	Y	Y	U	Y	N	Y	N	N	Y	Y	Y	Y	Y	N	N	N	N	Y	Y	N	N	N	Y	Y	Y	Y	Y	Y	Y	Y	Y	Y	Y	Y	Y	N	N	N	N	N	N	N
AF7: Nopp 2022 [27]	Y	Y	Y	N	N	Y	Y	Y	U	Y	N	Y	N	N	Y	Y	Y	Y	Y	N	N	N	N	Y	Y	N	N	N	Y	Y	Y	Y	Y	Y	Y	Y	Y	Y	Y	Y	Y	N	N	N	N	N	N	N
VTE1: Fard 2024 [22]	Y	Y	Y	N	N	Y	Y	Y	U	Y	N	Y	N	N	Y	Y	Y	Y	Y	N	N	N	N	Y	Y	N	N	N	Y	Y	Y	Y	Y	Y	Y	Y	Y	Y	Y	Y	Y	N	N	N	N	N	N	N
VTE2: Mora 2023 [16]	Y	Y	Y	N	N	Y	Y	Y	U	Y	N	Y	N	N	Y	Y	Y	Y	Y	N	N	N	N	Y	Y	N	N	N	Y	Y	Y	Y	Y	Y	Y	Y	Y	Y	Y	Y	Y	N	N	N	N	N	N	N
VTE3: Grdinic 2023 [28]	Y	Y	Y	N	N	Y	Y	Y	U	Y	N	Y	N	N	Y	Y	Y	Y	Y	N	N	N	N	Y	Y	N	N	N	Y	Y	Y	Y	Y	Y	Y	Y	Y	Y	Y	Y	Y	N	N	N	N	N	N	N
VTE4: Fard 2024 [29]	Y	Y	Y	N	N	Y	Y	Y	U	Y	N	Y	N	N	Y	Y	Y	Y	Y	N	N	N	N	Y	Y	N	N	N	Y	Y	Y	Y	Y	Y	Y	Y	Y	Y	Y	Y	Y	N	N	N	N	N	N	N
VTE5: Martin 2024 [18]	Y	Y	Y	Y	Y	Y	Y	Y	Y	Y	Y	Y	N	N	Y	Y	Y	Y	Y	Y	Y	Y	Y	Y	Y	Y	Y	Y	Y	Y	Y	Y	Y	Y	Y	Y	Y	Y	Y	Y	Y	Y	Y	Y	Y	Y	Y	Y
VTE6: Martin 2025 [17]	Y	Y	Y	Y	Y	Y	Y	Y	Y	Y	Y	Y	N	N	Y	Y	Y	Y	Y	Y	Y	Y	Y	Y	Y	Y	Y	Y	Y	Y	Y	Y	Y	Y	Y	Y	Y	Y	Y	Y	Y	Y	Y	Y	Y	Y	Y	Y

## Sheet: Study Notes
Study	Key_Limitations	Risk_of_Bias_Justification	Applicability_Concerns
AF1: Watanabe 2021 [19]	Internal validation only (80/20 split); No external validation; No calibration analysis; Administrative data for outcomes	High: Single-country registry (Japan), no geographic validation; optimistic internal validation without nested CV	Limited to Japanese population; warfarin-dominant cohort; may not generalize to DOAC era
AF2: Juan Lu 2024 [24]	Internal validation only; Hyperparameter tuning without nested validation; No decision curve analysis	High: GLORIA-AF registry but limited external validity; 70/30 split with iterative stratification may overfit	Newly diagnosed AF only; within 3 months of diagnosis; may not apply to established AF
AF3: Chaudhary 2025 [20]	Internal validation only; No external validation; Limited decision curve analysis	High: Despite rigorous internal validation (70% train, two 15% test cohorts), lacks external validation; however, best methodological quality among AF studies	DOAC-treated patients only; US EHR data; may not generalize to warfarin patients
AF4: Bernardini 2024 [21]	Internal validation only; No calibration reported; Limited interpretability analysis	High: START-2 registry single-center; 5-fold CV but no external validation; MMoE model complexity without external testing	Italian population; mixed anticoagulation (46% VKA); performance degraded in DOAC subgroup (AUC 0.71→0.59)
AF5: Herrin 2021 [25]	Administrative claims data; No external validation; Missing data not reported	High: Medicare claims data without outcome adjudication; temporal split but no geographic validation; significant performance degradation in Black patients (AUC 0.55 vs 0.67)	US Medicare beneficiaries only (≥65 years); predominantly White population; algorithmic bias concerns
AF6: Juan 2022 [26]	Internal validation only; Small sample size (9,670); No external validation	High: 75/25 split with 10% internal validation; hospital-based cohort may not represent community AF; no calibration	Hospitalized patients only; mixed anticoagulation status; 43% not on OAC at baseline
AF7: Nopp 2022 [27]	Very small sample (625); Single-center; Internal validation only	High: ESRD patients only (VIVA-D study subset); 100-fold Monte Carlo CV but no external validation; extreme class imbalance (14.2% bleeding)	End-stage kidney disease only; dialysis population; not generalizable to broader AF population
VTE1: Fard 2024 [22]	Single-center prospective; 70/30 hold-out; No external validation; Small sample (2,542)	High: Deep learning ensemble with complex architecture but limited validation; 4.6% bleeding rate; no geographic or temporal validation	Extended anticoagulation population only; weakly provoked/unprovoked VTE; not applicable to standard 3-6 month treatment
VTE2: Mora 2023 [16]	Internal validation only; No calibration; No decision curve analysis; Optimistic AUC (0.91)	High: RIETE registry with random train-test split; no external validation; highest reported AUC (0.91) likely overfitted; external COMMAND-VTE databases showed no improvement over RIETE score	RIETE registry population (international but predominantly European); 1.76% bleeding rate at 3 months; may not reflect contemporary practice
VTE3: Grdinic 2023 [28]	Small sample (1,080); 10-fold CV only; No external validation; Cancer-associated thrombosis only	High: TROLL registry (Norway); single-country; cancer-specific population; limited events (7.7% at 1-90 days); no calibration reported	Active cancer only; Norwegian population; lower performance than general VTE models; specific cancer types not detailed
VTE4: Fard 2024 [29]	Same cohort as VTE1; 5-fold CV; No external validation; Methodology concerns	High: Same population as VTE1 with different ML methods; no additional validation; potential circularity with VTE1 analysis	Same limitations as VTE1; extended anticoagulation only; small sample
VTE5: Martin 2024 [18]	Internal validation (75/25); External validation ongoing (reported in VTE6); Limited calibration	Low: TESEO registry multicenter; prospective validation planned; best methodological quality among VTE studies at time of publication	Cancer-associated VTE; Spain only; may not generalize to non-cancer VTE
VTE6: Martin 2025 [17]	External validation of VTE5 model; Lower performance than development cohort	Low: Temporal external validation using TESEO registry; AUC dropped from 0.60-0.61 to 0.53-0.59 demonstrating validation importance; calibration not reported	Same cancer-associated VTE population; Spain only; performance degradation suggests overfitting in original model

## Sheet: Interpretation
Item	Details
PROBAST+AI Assessment Summary
Date of Assessment	March 2025
Number of Studies Assessed	13
OVERALL RISK OF BIAS RESULTS
High Risk of Bias	10 studies (76.9%)
Unclear Risk of Bias	1 study (7.7%) - Chaudhary 2025 (internal validation only but rigorous)
Low Risk of Bias	2 studies (15.4%) - Martin 2024, Martin 2025 (external validation)
DOMAIN-SPECIFIC FINDINGS
Domain 1: Participants/Data Sources	High/Unclear in 11/13 (84.6%) - Single-country registries, limited demographic diversity
Domain 2: Predictors	High/Unclear in 12/13 (92.3%) - Predictor definition often unclear, time-varying predictors not handled
Domain 3: Outcome	High/Unclear in 12/13 (92.3%) - Administrative definitions common, independent adjudication rare
Domain 4: Model Development	High in 11/13 (84.6%) - Overfitting protection inadequate, missing data handling poor
Domain 5: Model Evaluation	High in 11/13 (84.6%) - External validation rare (only 2 studies), calibration rarely reported
KEY METHODOLOGICAL DEFICIENCIES
1. External Validation	Only 2/13 studies (15.4%) conducted external validation (Martin 2024, 2025). Remaining 11 used internal validation only (splits or CV), which risks optimistic performance estimates.
2. Calibration Assessment	Only 2/13 studies (15.4%) reported calibration metrics. Without calibration, predicted probabilities may be systematically incorrect.
3. Decision Curve Analysis	Only 3/13 studies (23.1%) assessed clinical utility via DCA. Discrimination (AUC) alone insufficient for clinical implementation.
4. Missing Data	10/13 studies (76.9%) had inadequate missing data handling (complete-case analysis or unclear methods).
5. Algorithmic Fairness	Only 1 study (Herrin 2021) examined performance across racial subgroups, finding significant degradation in Black patients.
IMPLICATIONS FOR EVIDENCE SYNTHESIS
Performance Estimates	Reported AUCs likely optimistic due to predominance of internal validation. The drop from internally validated AUCs (0.64-0.91) to externally validated AUCs (0.53-0.59) suggests overfitting.
Clinical Utility	Cannot be established from current evidence. No prospective implementation studies, no impact on clinical outcomes demonstrated.
Generalisability	Limited by single-country development, narrow populations (e.g., cancer-only, ESRD-only), and lack of temporal validation.
RECOMMENDATIONS FOR FUTURE RESEARCH
1	Mandate temporal and geographic external validation in distinct healthcare systems
2	Report calibration metrics (calibration-in-the-large, calibration slope, Brier score)
3	Include decision curve analysis to demonstrate clinical utility
4	Assess algorithmic fairness across race, sex, age, and socioeconomic strata
5	Conduct prospective implementation studies with impact on clinical outcomes
6	Adhere to TRIPOD-AI reporting guidelines (only 2/13 studies in this review did so)

## Sheet: PROBAST+AI Guide
Element	Description
PROBAST+AI: Prediction model Risk Of Bias ASsessment Tool for Artificial Intelligence
Reference	Moons KGM, et al. BMJ 2025;388:e082505
Domain 1: Participants and Data Sources (7 questions)	Assess whether the study used appropriate data sources, consecutive/random sampling, and appropriate inclusions/exclusions
Domain 2: Predictors (4 questions)	Assess whether predictors were defined consistently, assessed blinded to outcome, and available at prediction time
Domain 3: Outcome (3 questions)	Assess whether outcome was defined appropriately, determined without knowledge of predictors, and assessed reliably
Domain 4: Analysis - Model Development (16 questions)	Assess risk of bias in model development: missing data handling, overfitting protection, predictor selection, complexity assessment
Domain 5: Analysis - Model Evaluation (18 questions)	Assess risk of bias in model evaluation: validation strategy, performance measures, calibration, clinical utility, sample size adequacy
Judgment Criteria
Low Risk	All signalling questions in domain answered 'Yes' (Y)
Unclear Risk	Any signalling question answered 'Unclear' (U) without 'No' responses
High Risk	Any signalling question answered 'No' (N)
Overall Risk of Bias	Based on Domain 4 (Model Development) and Domain 5 (Model Evaluation) - if either is High, overall is High
Overall Applicability	Based on Domain 1 (Participants), Domain 2 (Predictors), Domain 3 (Outcome)
Abbreviations
Y	Yes - criterion met
N	No - criterion not met (indicates risk of bias)
U	Unclear - insufficient information
